# Supplementary material for: Changes in hepatic fibrosis and vitamin D levels after viral hepatitis C eradication using direct-acting antiviral therapy
Source: BMC Gastroenterol. 2020 Oct 17;20:346. doi: 10.1186/s12876-020-01485-8 (PMC7568415; doi:10.1186/s12876-020-01485-8)
Supplement: Supplementary file 3 — Additional file 3: Supplementary data 3: Data set. [file 12876_2020_1485_MOESM3_ESM.xlsx]

## Sheet: Sheet1
Case	Gender	Age range	BW	Height	BMI	Naïve	Genotype	VL	logVL	Child	MELD	Cirrhosis	SOF	LED	DAC	VEL	RBV	Duration	ALT0	ALT24	ALT48	LSM0	pairedLSM0	LSM48	VD0	VD24	VD48	P3NP0	P3NP24	P3NP48	CompletePAIR	DeltaLSM	Vddef	VDdef24	VDdef48	F34LSM
1	1	71-80	53.2	150	23.64	1	1	8434480	6.93	6	13	1	1	0	1	0	0	12	42	24	30	17.3			41.8	47.1	44.9	25	20	25	1		0	0	0
2	1	61-70	39.3	160	15.35	1	3	857087	5.93	5	7	1	1	0	1	0	1	24	55	16	12				64.7	25.5	18.4	75	57	17	1		0	0	1
3	1	61-70	45	151	19.74	4	3	107738	5.03	5	8	1	1	0	1	0	1	24	130	24	25				56.4	23.4	27.3	31	23	21	1		0	0	0
4	0	51-60	66	167	23.67	4	1	6539911	6.82	5	9	1	1	0	1	0	1	12	84	28	32				29.4	55.8	42.9	28	25	27	1		0	0	0
5	1	51-60	47	156	19.31	4	1	1839791	6.26	5	8	0	1	0	1	0	1	12	115	14	14	7.2	7.2	5.5	24.9	16	14.8	40	46	21	1	1.7	0	1	1	0
6	1	61-70	55	152	23.81	4	3	22915	4.36	6	12	1	1	0	1	0	0	12	24	16	16	14.8	14.8	17	28.4	17.2	19.6	29	21	15	1	-2.2	0	1	1	1
7	1	61-70	60.1	159	23.77	4	3	637977	5.8	5	6	1	1	0	1	0	1	12	84	24	24	10.8	10.8	11.8	23.2	25.9	23.9	37	28	36	1	-1	0	0	0	1
8	1	71-80	66	155	27.47	1	3	7369931	6.87	6	9	1	1	0	1	0	0	24	49	9	22				30.8	19.1		67	33		0		0	1	9
9	0	51-60	85	167	30.48	1	3	1394158	6.14	5	9	1	1	0	1	0	1	12	149	55	34	35.3	35.3	21.8	22.2	23.9	23.7	41	37	42	1	13.5	0	0	0	1
10	0	51-60	78	169	27.31	1	1	6268473	6.8	5	8	0	1	0	1	0	0	12	32	11	14	4.4	4.4	5.1	18.8	12.3	18.8	28	12	28	1	-0.7	1	1	1	0
11	0	51-60	80	172	27.04	1	1	1007893	6	5	11	1	1	0	1	0	1	12	266	51	40	33.3	33.3	21.3	15.9	12.6	13	61	27	43	1	12	1	1	1	1
12	1	61-70	73	168	25.86	1	1	981250	5.99	5	8	1	1	0	1	0	0	12	39	13	16	8.9	8.9	7.6	26.7	23.5	18.2	22	18	19	1	1.3	0	0	1	0
12	1	61-70	68	159	26.9	4	1	4113193	6.61	5	7	1	1	0	1	0	1	24	102	16	12				33.4	16.3	14.2	30	19	18	1		0	1	1
14	1	31-40	76.1	165	27.95	1	1	6396046	6.81	5	7	1	1	0	1	0	0	12	42	11	9	9.2	9.2	5.4	17.5	9.2	10.8	28	26	18	1	3.8	1	1	1	0
15	0	51-60	71	167	25.46	1	1	2047184	6.31	5	6	1	1	0	1	0	1	12	193	36	25	21.5	21.5	11.1	30.2	27.6	27.2	49	58	35	1	10.4	0	0	0	1
16	1	61-70	46	150	20.44	4	1	6078395	6.78	6	16	1	1	0	1	0	1	12	93	25	19	11.7	11.7	8.1	15.8	17.3	27.1	43	21	32	1	3.6	1	1	0	1
17	1	51-60	46	150	20.44	4	3	2737046	6.44	5	8	1	1	0	1	0	1	24	111	30	31	15.4	15.4	9.8	22.3	18.6	23.6	47	50	38	1	5.6	0	1	0	1
18	1	51-60	56	151	24.56	1	1	2873040	6.46	8	19	1	1	1	0	0	0	24	35	11	18	63.9	63.9	35.8	14.6	14.3	14.8	42	29	38	1	28.1	1	1	1	1
19	0	51-60	55	163	20.7	1	1	4446061	6.65	5	7	0	1	1	0	0	0	12	84	18	18	5.3	5.3	5.4	39	31	33.7	33	27	30	1	-0.1	0	0	0	0
20	0	31-40	70	171	23.94	4	1	109895	5.04	5	8	1	1	1	0	0	1	12	39	33	30	21.8	21.8	10.4	21.5	25.3	19.5	42	36	35	1	11.4	0	0	1	1
21	0	41-50	67	168	23.74	4	3	1095647	6.04	5	7	1	1	0	1	0	1	12	119	119	20	14.3	14.3	6.8	14.4	12.6	16.7	35	18	28	1	7.5	1	1	1	1
22	1	51-60	62.5	163	23.52	4	1	876211	5.94	5	7	1	1	0	1	0	1	12	50	15	12	7.7	7.7	5.3	18.6	13.8	12.6	44	44	29	1	2.4	1	1	1	0
23	0	61-70	75	166	27.22	4	1	3005847	6.48	5	8	1	1	1	0	0	1	12	31	38	30				29.6	21.4	26.6	89	80	20	1		0	0	0
24	0	61-70	76	165	27.92	1	3	1239524	6.09	5	9	1	1	0	1	0	1	12	159	38	25	9.4	9.4	6.6	22.9	19.5	25.3	34	24	24	1	2.8	0	1	0	0
25	1	61-70	65	155	27.06	4	3	900575	5.95	5	7	1	1	0	1	0	1	12	51	14	18				28.2	24.1	19.1	84	67	14	1		0	0	1
26	0	61-70	64	150	28.44	4	1	3314790	6.52	5	8	1	1	0	1	0	0	12	55	15	16				24.8	15.8	18.6	33	20	15	1		0	1	1
27	0	51-60	61.8	170	21.38	1	3	92110	4.96	5	7	1	1	0	1	0	1	24	62	28	28	17.6	17.6	10.8	24.5	24	16.5	74	78	79	1	6.8	0	0	1	1
28	1	61-70	58	154	24.46	4	1	3660321	6.56	5	8	1	1	0	1	0	1	24	68	32	40	26.3	26.3	22.3	24.3	20.6	25.4	50	57	35	1	4	0	0	0	1
29	1	71-80	50	155	20.81	4	1	3500627	6.54	5	7	0	1	0	1	0	0	12	31	12	13	5.8	5.8	4	19.9	18.1	21.7	37	20	25	1	1.8	1	1	0	0
30	0	31-40	87	187	24.88	1	3	8910833	6.95	5	8	0	1	0	1	0	0	24	40	37	10				53.4	22.9	19.8	68	63	63	1		0	0	1
31	1	51-60	74	162	28.2	1	1	80652	4.91	7	12	1	1	1	0	0	1	24	140	45	42	48	48	34.8	20.1	16.9	20.3	50	30	45	1	13.2	0	1	0	1
32	1	71-80	45.5	147	21.06	1	3	751146	5.88	5	7	1	1	0	1	0	0	24	138	22	19				40.8	19.3	19.8	74	81	27	1		0	1	1
33	1	71-80	55	155	22.89	1	6	8495543	6.93	5	7	1	1	0	1	0	1	12	19	11	11	9.1	9.1	5.4	41.3	22.6	31.1	25	18	26	1	3.7	0	0	0	0
34	0	41-50	83	167	29.76	1	1	74654	4.87	5	7	1	1	0	1	0	1	12	128	47	21	14.3	14.3	8.7	27.1	23.5	19.7	45	57	31	1	5.6	0	0	1	1
35	1	51-60	52	145	24.73	4	1	309456	5.49	5	8	1	1	0	1	0	1	12	64	13	16	45.7	45.7	16.9	17.7	16.2	17.4	73	45	47	1	28.8	1	1	1	1
36	0	41-50	87	171	29.75	1	3	20498688	7.31	7	13	1	1	0	1	0	1	24	71	30	30	46.4	46.4	20.9	8.2	20.3	9.7	57	18	44	1	25.5	1	0	1	1
37	0	31-40	73	165	26.81	1	3	8246990	6.92	5	9	1	1	0	1	0	0	12	73	34	27	8.8	8.8	5.3	39.1	25	29.8	36	28	27	1	3.5	0	0	0	0
38	1	61-70	64	150	28.44	1	1	275326	5.44	5	7	1	1	0	1	0	1	14	259	12	7	13.1	13.1	4.9	25.6	22.7	35.9	57	62	11	1	8.2	0	0	0	1
39	0	51-60	95	167	34.06	4	6	1602838	6.2	6	10	1	1	0	1	0	1	12	63	53	50	75	75	29.9	22.8	21.6	17.3	53	23	48	1	45.1	0	0	1	1
40	0	51-60	79	169	27.66	4	1	2904461	6.46	5	10	1	1	1	0	0	1	12	95	18	30	21.8	21.8	11.8	23	17.9	20.9	61	37	48	1	10	0	1	0	1
41	1	61-70	45	145	21.4	1	3	617226	5.79	6	8	1	1	0	1	0	1	24	128	38	24	12.7	12.7	6.6	25.3	12.7	13	19	28	34	1	6.1	0	1	1	1
42	1	61-70	81	150	36	1	3	440668	5.64	5	7	1	1	0	1	0	1	24	51	15	15	33.8	33.8	17.3	22.1	16.2	14.6	47	22	38	1	16.5	0	1	1	1
43	0	41-50	74	170	25.61	4	1	902488	5.96	5	9	0	1	1	0	0	0	12	68	14	13				26.4	36.6	27.3	77	86	12	1		0	0	0
44	1	51-60	73	161	28.16	1	1	479940	5.68	5	7	1	1	1	0	0	1	12	43	24	26	20	20	10.3	13	12.4	13.7	53	52	38	1	9.7	1	1	1	1
45	1	51-60	50	153	21.36	1	1	3476165	6.54	5	6	0	1	1	0	0	0	12	21	13	12				29.4	13.8	17.7	15	12	20	1		0	1	1
46	0	51-60	69	167	24.74	4	6	384311	5.58	5	8	0	1	0	1	0	0	12	22	14	13	4.2	4.2	4.1	36.8	27.1	31	28	32	21	1	0.1	0	0	0	0
47	1	61-70	61	153	26.06	4	3	2396295	6.38	6	8	1	1	0	1	0	1	24	56	26	26	17.1	17.1	17.3	19.8	14.6	9.7	37	30	62	1	-0.2	1	1	1	1
48	0	41-50	63	175	20.57	4	1	1776258	6.25	5	8	1	1	0	1	0	1	12	18	8	11	10.8	10.8	5.4	37.5	25.2		84	70		0	5.4	0	0	9	1
49	0	51-60	56	160	21.88	4	1	7133317	6.85	5	6	1	1	0	1	0	0	12	55	18	18	10.4	10.4	7.9	25.6	22.4	12.4	27	36	29	1	2.5	0	0	1	1
50	1	51-60	75	171	25.65	1	6	6310760	6.8	6	9	1	1	1	0	0	0	24	38	29	16	20.9	20.9	14.3	13.5	16.1	15.2	46	25	40	1	6.6	1	1	1	1
51	1	71-80	63	150	28	4	6	3583844	6.55	5	6	1	1	0	1	0	1	12	191	45	36	16.3	16.3	10.6	13.4	12.3	12.1	80	61	75	1	5.7	1	1	1	1
52	1	51-60	51.4	165	18.88	1	6	10510835	7.02	5	7	1	1	0	1	0	0	12	142	17	19	9.2	9.2	3.6	14.7	8.7	11.1	42	39	38	1	5.6	1	1	1	0
53	1	41-50	68	163	25.59	4	1	2700280	6.43	5	7	0	1	0	1	0	0	12	8	10	11	5.1	5.1	6.1	20.3	14.6		72	63		0	-1	0	1	9	0
54	1	61-70	52	144	25.08	1	3	1790995	6.25	6	9	1	1	0	1	0	1	24	157	14	14	19.9	19.9	6.9	14.5	13.8	14	43	18	20	1	13	1	1	1	1
55	0	41-50	82	180	25.31	1	3	4051008	6.61	5	7	1	1	1	0	0	1	12	65	37	35	21.3			21.1	15.6		62	67		0		0	1	9
56	1	71-80	57.5	152	24.89	1	1	1146791	6.06	5	6	0	1	1	0	0	0	12	42	15	13	7.6			17.5	17.5	11.5	33	10	16	1		1	1	1
57	0	41-50	59	168	20.9	4	3	66369	4.82	6	12	1	1	0	0	1	1	12	108	29	27				18.3	19.1	19.5	30	29	26	1		1	1	1
58	1	61-70	57	150	25.33	4	1	1544418	6.19	5	8	1	1	0	1	0	1	12	26	15	11				21.7	12.6	13.3	80	73	19	1		0	1	1
59	0	51-60	63.5	158	25.44	4	3	270094	5.43	5	9	1	1	0	0	1	1	12	154	35	40				28.3	18.6	11	31	26	26	1		0	1	1
60	0	41-50	76	175	24.82	4	1	1351204	6.13	6	8	1	1	0	1	0	1	12	120	23	24				32.3	20.7		110	46		0		0	0	9
61	0	51-60	48	158	19.23	4	1	1213715	6.08	5	11	1	1	0	1	0	1	12	78	31	29	34.3	34.3	23.5	26.1	30.8	35.2	46	30	30	1	10.8	0	0	0	1
62	0	51-60	65	162	24.77	1	3	3109860	6.49	5	8	1	1	0	1	0	1	12	92	18	16	11.8	11.8	5.3	27.4	26.3	26.3	37	18	24	1	6.5	0	0	0	1
63	0	71-80	68	160	26.56	4	3	1625721	6.21	6	11	1	1	0	1	0	1	24	62	71	34	17.3	17.3	17.3	23.1	19.6	17.2	59	52	53	1	0	0	1	1	1
64	1	41-50	53	157	21.5	4	3	9030051	6.96	5	9	0	1	0	1	0	1	12	28	8	7	7.1	7.1	4.8	36.1	23.8	23.5	41	22	35	1	2.3	0	0	0	0
65	0	31-40	66	175	21.55	1	3	26277	4.42	5	7	0	1	0	1	0	0	12	6	5	5	8	8	5.6	25.8	23.4	29.4	27	22	21	1	2.4	0	0	0	0
66	0	51-60	61	158	24.44	4	3	223436	5.35	7	14	1	1	0	1	0	0	12	72	57	20	14	14	9.7	20.5	20.7	25.4	63	82	58	1	4.3	0	0	0	1
67	0	61-70	45	162	17.15	1	1	5716649	6.76	5	6	1	1	0	1	0	0	12	121	12	12	12	12	6.7	30.5	28.6	21.7	37	43	27	1	5.3	0	0	0	1
68	1	51-60	60	165	22.04	1	3	8367916	6.92	5	9	1	1	0	1	0	1	12	83	16	15	27	27	18.8	31.8	17.5	17.9	41	16	38	1	8.2	0	1	1	1
69	0	61-70	52	158	20.83	4	3	10634419	7.03	5	9	1	1	0	1	0	1	24	142	19	18	26.3			44.9	39.2	33.5	32	19	15	1		0	0	0
70	0	61-70	78	175	25.47	1	1	5076217	6.71	5	12	0	1	0	1	0	1	12	31	20	29				33.7	27.7	33	21	18	17	1		0	0	0
71	0	51-60	67	170	23.18	1	1	1615193	6.21	5	7	1	1	0	1	0	1	12	36	30	37	34.8			8.7	10.7	12.8	81	83	17	1		1	1	1
72	0	51-60	62	166	22.5	4	1	137809	5.14	6	10	1	1	0	1	0	1	12	125	45	66	56.1			8.4	7.7	10.4	22	30	16	1		1	1	1
73	0	31-40	69	160	26.95	4	1	9781512	6.99	5	6	0	1	0	1	0	0	12	79	26	22	9.6			37.4	18.9	19.3	6	20	4	1		0	1	1
74	0	61-70	51.2	150	22.76	1	1	1330773	6.12	5	6	0	1	1	0	0	0	12	35	11	11				46.6	39	48.2	11	14	9	1		0	0	0
75	1	61-70	61	155	25.39	4	1	416311	5.62	5	7	1	1	0	1	0	1	12	104	42	36				22.7	24.6	16	8	20	14	1		0	0	1
76	0	51-60	67	180	20.68	1	3	1049960	6.02	9	12	1	1	0	1	0	1	24	62	28	32				14	12.6	5.6	23	17	30	1		1	1	1
77	0	61-70	61	161	23.53	1	1	1857644	6.27	5	7	0	1	0	1	0	0	12	29	9	11				38.3	24.3	22.3	5	7	10	1		0	0	0
78	0	41-50	56	165	20.57	1	1	7734573	6.89	5	9	0	1	1	0	0	0	12	114	13	14	6.4			22.9	20.5	12.9	3	7	13	1		0	0	1
79	0	51-60	68	162	25.91	1	1	2117031	6.33	5	7	1	0	0	1	0	0	12	72	24	38	6.4			27.8	20.3	22	18	10	9	1		0	0	0
80	1	71-80	59	155	24.56	1	1	20465	4.31	5	6	1	1	0	1	0	0	24	22	36	21				22.1	15.6		17	17		0		0	1	9
